# Supplementary material for: Inhibition of the Activating Transcription Factor 6 Branch of Endoplasmic Reticulum Stress Ameliorates Brain Injury after Deep Hypothermic Circulatory Arrest
Source: J Clin Med. 2023 Jan 19;12(3):814. doi: 10.3390/jcm12030814 (PMC9917384; doi:10.3390/jcm12030814)
Supplement: Supplementary file 1 [file jcm-12-00814-s001.zip]

Archive with 1 entries (1 files):
- Modified neurological severity scores (mNSS).pdf
